# Supplementary material for: Correlates of Treatment and Disease Burden in People Living with HIV (PLHIV) in Italy
Source: J Clin Med. 2022 Jan 17;11(2):471. doi: 10.3390/jcm11020471 (PMC8781185; doi:10.3390/jcm11020471)
Supplement: Supplementary file 1 [file jcm-11-00471-s001.zip]

Archive with 3 entries (2 files):
- jcm-11-00471-s001/
- jcm-11-00471-s001/jcm-1474181 supplementary 2.pdf
- jcm-11-00471-s001/jcm-1474181-supplementary.pdf
